# Supplementary material for: Endurance exercise attenuates juvenile irradiation-induced skeletal muscle functional decline and mitochondrial stress
Source: Skelet Muscle. 2022 Apr 12;12:8. doi: 10.1186/s13395-022-00291-y (PMC9004104; doi:10.1186/s13395-022-00291-y)
Supplement: Supplementary file 1 — Additional file 1. Physiology ANOVA tables. [file 13395_2022_291_MOESM1_ESM.xlsx]

## Sheet: EDL
	EDL 150Hz Absolute Force (mN)			EDL 150Hz Specific Force (mN/mm^2)			EDL Impulse (Area under curve, mN*sec)			EDL Specific Impulse [Normalized area under curve, (mN*sec)/(mm^2)]			EDL Activation Rate (Linear Slope, +mN/sec)			EDL Relaxation Rate (Linear slope, -mN/sec)
	Source of Variation	P value		Source of Variation	P value		Source of Variation	P value		Source of Variation	P value		Source of Variation	P value		Source of Variation	P value
	Interaction	ns	0.1966	Interaction	ns	0.2626	Interaction	ns	0.4312	Interaction	ns	0.3561	Interaction	ns	0.0696	Interaction	ns	0.7274
	Exercise	****	<0.0001	Exercise	****	<0.0001	Exercise	****	<0.0001	Exercise	****	<0.0001	Exercise	****	<0.0001	Exercise	****	<0.0001
	Irradiation	****	<0.0001	Irradiation	***	0.0007	Irradiation	***	0.0001	Irradiation	**	0.0022	Irradiation	****	<0.0001	Irradiation	****	<0.0001
	2-way ANOVA	Tukey Multiple Comparisons		2-way ANOVA	Tukey Multiple Comparisons		2-way ANOVA	Tukey Multiple Comparisons		2-way ANOVA	Tukey Multiple Comparisons		2-way ANOVA	Tukey Multiple Comparisons		2-way ANOVA	Tukey Multiple Comparisons
	VWR:0Gy Ctl vs. VWR:Rad-CL	ns	0.9717	VWR:0Gy Ctl vs. VWR:Rad-CL	ns	0.9559	VWR:0Gy Ctl vs. VWR:Rad-CL	ns	0.9681	VWR:0Gy Ctl vs. VWR:Rad-CL	ns	0.9857	VWR:0Gy Ctl vs. VWR:Rad-CL	ns	0.6179	VWR:0Gy Ctl vs. VWR:Rad-CL	ns	0.8076
	VWR:0Gy Ctl vs. VWR:Rad-RL	ns	0.1795	VWR:0Gy Ctl vs. VWR:Rad-RL	ns	0.3927	VWR:0Gy Ctl vs. VWR:Rad-RL	ns	0.279	VWR:0Gy Ctl vs. VWR:Rad-RL	ns	0.432	VWR:0Gy Ctl vs. VWR:Rad-RL	*	0.0185	VWR:0Gy Ctl vs. VWR:Rad-RL	ns	0.2492
	VWR:0Gy Ctl vs. Sedentary:0Gy Ctl	ns	0.215	VWR:0Gy Ctl vs. Sedentary:0Gy Ctl	ns	0.646	VWR:0Gy Ctl vs. Sedentary:0Gy Ctl	ns	0.3483	VWR:0Gy Ctl vs. Sedentary:0Gy Ctl	ns	0.5752	VWR:0Gy Ctl vs. Sedentary:0Gy Ctl	ns	0.1715	VWR:0Gy Ctl vs. Sedentary:0Gy Ctl	ns	0.0542
	VWR:0Gy Ctl vs. Sedentary:Rad-CL	ns	0.6589	VWR:0Gy Ctl vs. Sedentary:Rad-CL	*	0.013	VWR:0Gy Ctl vs. Sedentary:Rad-CL	ns	0.1284	VWR:0Gy Ctl vs. Sedentary:Rad-CL	**	0.0039	VWR:0Gy Ctl vs. Sedentary:Rad-CL	**	0.0049	VWR:0Gy Ctl vs. Sedentary:Rad-CL	ns	0.876
	VWR:0Gy Ctl vs. Sedentary:Rad-RL	****	<0.0001	VWR:0Gy Ctl vs. Sedentary:Rad-RL	****	<0.0001	VWR:0Gy Ctl vs. Sedentary:Rad-RL	****	<0.0001	VWR:0Gy Ctl vs. Sedentary:Rad-RL	***	0.0002	VWR:0Gy Ctl vs. Sedentary:Rad-RL	****	<0.0001	VWR:0Gy Ctl vs. Sedentary:Rad-RL	****	<0.0001
	VWR:Rad-CL vs. VWR:Rad-RL	ns	0.0509	VWR:Rad-CL vs. VWR:Rad-RL	ns	0.891	VWR:Rad-CL vs. VWR:Rad-RL	ns	0.0666	VWR:Rad-CL vs. VWR:Rad-RL	ns	0.8019	VWR:Rad-CL vs. VWR:Rad-RL	***	0.0006	VWR:Rad-CL vs. VWR:Rad-RL	*	0.0265
	VWR:Rad-CL vs. Sedentary:0Gy Ctl	ns	0.0597	VWR:Rad-CL vs. Sedentary:0Gy Ctl	ns	0.9887	VWR:Rad-CL vs. Sedentary:0Gy Ctl	ns	0.0834	VWR:Rad-CL vs. Sedentary:0Gy Ctl	ns	0.9151	VWR:Rad-CL vs. Sedentary:0Gy Ctl	**	0.0066	VWR:Rad-CL vs. Sedentary:0Gy Ctl	**	0.0039
	VWR:Rad-CL vs. Sedentary:Rad-CL	ns	0.2816	VWR:Rad-CL vs. Sedentary:Rad-CL	ns	0.1113	VWR:Rad-CL vs. Sedentary:Rad-CL	*	0.023	VWR:Rad-CL vs. Sedentary:Rad-CL	*	0.0199	VWR:Rad-CL vs. Sedentary:Rad-CL	***	0.0002	VWR:Rad-CL vs. Sedentary:Rad-CL	ns	0.2487
	VWR:Rad-CL vs. Sedentary:Rad-RL	****	<0.0001	VWR:Rad-CL vs. Sedentary:Rad-RL	***	0.0009	VWR:Rad-CL vs. Sedentary:Rad-RL	****	<0.0001	VWR:Rad-CL vs. Sedentary:Rad-RL	**	0.0011	VWR:Rad-CL vs. Sedentary:Rad-RL	****	<0.0001	VWR:Rad-CL vs. Sedentary:Rad-RL	****	<0.0001
	VWR:Rad-RL vs. Sedentary:0Gy Ctl	ns	>0.9999	VWR:Rad-RL vs. Sedentary:0Gy Ctl	ns	0.996	VWR:Rad-RL vs. Sedentary:0Gy Ctl	ns	0.9999	VWR:Rad-RL vs. Sedentary:0Gy Ctl	ns	0.9996	VWR:Rad-RL vs. Sedentary:0Gy Ctl	ns	0.8526	VWR:Rad-RL vs. Sedentary:0Gy Ctl	ns	0.9866
	VWR:Rad-RL vs. Sedentary:Rad-CL	ns	0.9463	VWR:Rad-RL vs. Sedentary:Rad-CL	ns	0.589	VWR:Rad-RL vs. Sedentary:Rad-CL	ns	0.9996	VWR:Rad-RL vs. Sedentary:Rad-CL	ns	0.3525	VWR:Rad-RL vs. Sedentary:Rad-CL	ns	0.9948	VWR:Rad-RL vs. Sedentary:Rad-CL	ns	0.8765
	VWR:Rad-RL vs. Sedentary:Rad-RL	**	0.002	VWR:Rad-RL vs. Sedentary:Rad-RL	*	0.013	VWR:Rad-RL vs. Sedentary:Rad-RL	*	0.0156	VWR:Rad-RL vs. Sedentary:Rad-RL	*	0.0374	VWR:Rad-RL vs. Sedentary:Rad-RL	ns	0.0881	VWR:Rad-RL vs. Sedentary:Rad-RL	*	0.0245
	Sedentary:0Gy Ctl vs. Sedentary:Rad-CL	ns	0.9782	Sedentary:0Gy Ctl vs. Sedentary:Rad-CL	ns	0.2749	Sedentary:0Gy Ctl vs. Sedentary:Rad-CL	ns	0.9921	Sedentary:0Gy Ctl vs. Sedentary:Rad-CL	ns	0.1722	Sedentary:0Gy Ctl vs. Sedentary:Rad-CL	ns	0.542	Sedentary:0Gy Ctl vs. Sedentary:Rad-CL	ns	0.4877
	Sedentary:0Gy Ctl vs. Sedentary:Rad-RL	***	0.0007	Sedentary:0Gy Ctl vs. Sedentary:Rad-RL	**	0.0026	Sedentary:0Gy Ctl vs. Sedentary:Rad-RL	**	0.0058	Sedentary:0Gy Ctl vs. Sedentary:Rad-RL	*	0.0127	Sedentary:0Gy Ctl vs. Sedentary:Rad-RL	**	0.0045	Sedentary:0Gy Ctl vs. Sedentary:Rad-RL	ns	0.0731
	Sedentary:Rad-CL vs. Sedentary:Rad-RL	***	0.0002	Sedentary:Rad-CL vs. Sedentary:Rad-RL	ns	0.3553	Sedentary:Rad-CL vs. Sedentary:Rad-RL	*	0.0225	Sedentary:Rad-CL vs. Sedentary:Rad-RL	ns	0.7842	Sedentary:Rad-CL vs. Sedentary:Rad-RL	ns	0.2363	Sedentary:Rad-CL vs. Sedentary:Rad-RL	**	0.0016

## Sheet: SOL
	Soleus 150Hz Absolute Force (mN)			Soleus 150Hz Specific Force (mN/mm^2)			Soleus Impulse (Area under curve, mN*sec)			Soleus Specific Impulse [Normalized area under curve, (mN*sec)/(mm^2)]			Soleus Activation Rate (Linear Slope, +mN/sec)			Soleus Relaxation Rate (Linear slope, -mN/sec)
	Source of Variation	P value		Source of Variation	P value		Source of Variation	P value		Source of Variation	P value		Source of Variation	P value		Source of Variation	P value
	Interaction	ns	0.8784	Interaction	ns	0.4391	Interaction	ns	0.9663	Interaction	ns	0.2341	Interaction	ns	0.9031	Interaction	ns	0.5569
	Exercise	**	0.0019	Exercise	****	<0.0001	Exercise	***	0.0003	Exercise	****	<0.0001	Exercise	**	0.0021	Exercise	***	0.0002
	Irradiation	****	<0.0001	Irradiation	**	0.0024	Irradiation	****	<0.0001	Irradiation	*	0.0239	Irradiation	****	<0.0001	Irradiation	**	0.0021
	2-way ANOVA	Tukey Multiple Comparisons		2-way ANOVA	Tukey Multiple Comparisons		2-way ANOVA	Tukey Multiple Comparisons		2-way ANOVA	Tukey Multiple Comparisons		2-way ANOVA	Tukey Multiple Comparisons		2-way ANOVA	Tukey Multiple Comparisons
	VWR:0Gy Ctl vs. VWR:Rad-CL	ns	0.9946	VWR:0Gy Ctl vs. VWR:Rad-CL	ns	0.9525	VWR:0Gy Ctl vs. VWR:Rad-CL	ns	0.9993	VWR:0Gy Ctl vs. VWR:Rad-CL	ns	0.8377	VWR:0Gy Ctl vs. VWR:Rad-CL	ns	0.9795	VWR:0Gy Ctl vs. VWR:Rad-CL	ns	0.9746
	VWR:0Gy Ctl vs. VWR:Rad-RL	ns	0.0523	VWR:0Gy Ctl vs. VWR:Rad-RL	ns	0.4528	VWR:0Gy Ctl vs. VWR:Rad-RL	*	0.044	VWR:0Gy Ctl vs. VWR:Rad-RL	ns	0.844	VWR:0Gy Ctl vs. VWR:Rad-RL	*	0.0373	VWR:0Gy Ctl vs. VWR:Rad-RL	ns	0.5272
	VWR:0Gy Ctl vs. Sedentary:0Gy Ctl	ns	0.6349	VWR:0Gy Ctl vs. Sedentary:0Gy Ctl	ns	0.3391	VWR:0Gy Ctl vs. Sedentary:0Gy Ctl	ns	0.4738	VWR:0Gy Ctl vs. Sedentary:0Gy Ctl	ns	0.4087	VWR:0Gy Ctl vs. Sedentary:0Gy Ctl	ns	0.5992	VWR:0Gy Ctl vs. Sedentary:0Gy Ctl	ns	0.7546
	VWR:0Gy Ctl vs. Sedentary:Rad-CL	ns	0.5409	VWR:0Gy Ctl vs. Sedentary:Rad-CL	*	0.0228	VWR:0Gy Ctl vs. Sedentary:Rad-CL	ns	0.3085	VWR:0Gy Ctl vs. Sedentary:Rad-CL	*	0.0302	VWR:0Gy Ctl vs. Sedentary:Rad-CL	ns	0.2336	VWR:0Gy Ctl vs. Sedentary:Rad-CL	ns	0.2292
	VWR:0Gy Ctl vs. Sedentary:Rad-RL	**	0.001	VWR:0Gy Ctl vs. Sedentary:Rad-RL	****	<0.0001	VWR:0Gy Ctl vs. Sedentary:Rad-RL	***	0.0001	VWR:0Gy Ctl vs. Sedentary:Rad-RL	***	0.0003	VWR:0Gy Ctl vs. Sedentary:Rad-RL	***	0.0002	VWR:0Gy Ctl vs. Sedentary:Rad-RL	**	0.0041
	VWR:Rad-CL vs. VWR:Rad-RL	**	0.0023	VWR:Rad-CL vs. VWR:Rad-RL	ns	0.8242	VWR:Rad-CL vs. VWR:Rad-RL	**	0.0031	VWR:Rad-CL vs. VWR:Rad-RL	ns	>0.9999	VWR:Rad-CL vs. VWR:Rad-RL	*	0.0498	VWR:Rad-CL vs. VWR:Rad-RL	ns	0.059
	VWR:Rad-CL vs. Sedentary:0Gy Ctl	ns	0.2251	VWR:Rad-CL vs. Sedentary:0Gy Ctl	ns	0.6544	VWR:Rad-CL vs. Sedentary:0Gy Ctl	ns	0.1817	VWR:Rad-CL vs. Sedentary:0Gy Ctl	ns	0.8993	VWR:Rad-CL vs. Sedentary:0Gy Ctl	ns	0.8522	VWR:Rad-CL vs. Sedentary:0Gy Ctl	ns	0.2344
	VWR:Rad-CL vs. Sedentary:Rad-CL	ns	0.1049	VWR:Rad-CL vs. Sedentary:Rad-CL	*	0.0425	VWR:Rad-CL vs. Sedentary:Rad-CL	ns	0.0579	VWR:Rad-CL vs. Sedentary:Rad-CL	ns	0.1328	VWR:Rad-CL vs. Sedentary:Rad-CL	ns	0.3977	VWR:Rad-CL vs. Sedentary:Rad-CL	*	0.0147
	VWR:Rad-CL vs. Sedentary:Rad-RL	****	<0.0001	VWR:Rad-CL vs. Sedentary:Rad-RL	****	<0.0001	VWR:Rad-CL vs. Sedentary:Rad-RL	****	<0.0001	VWR:Rad-CL vs. Sedentary:Rad-RL	***	0.0007	VWR:Rad-CL vs. Sedentary:Rad-RL	****	<0.0001	VWR:Rad-CL vs. Sedentary:Rad-RL	****	<0.0001
	VWR:Rad-RL vs. Sedentary:0Gy Ctl	ns	0.7944	VWR:Rad-RL vs. Sedentary:0Gy Ctl	ns	0.9945	VWR:Rad-RL vs. Sedentary:0Gy Ctl	ns	0.8952	VWR:Rad-RL vs. Sedentary:0Gy Ctl	ns	0.8942	VWR:Rad-RL vs. Sedentary:0Gy Ctl	ns	0.7392	VWR:Rad-RL vs. Sedentary:0Gy Ctl	ns	>0.9999
	VWR:Rad-RL vs. Sedentary:Rad-CL	ns	0.5628	VWR:Rad-RL vs. Sedentary:Rad-CL	ns	0.3987	VWR:Rad-RL vs. Sedentary:Rad-CL	ns	0.8048	VWR:Rad-RL vs. Sedentary:Rad-CL	ns	0.1287	VWR:Rad-RL vs. Sedentary:Rad-CL	ns	0.9108	VWR:Rad-RL vs. Sedentary:Rad-CL	ns	0.97
	VWR:Rad-RL vs. Sedentary:Rad-RL	ns	0.3552	VWR:Rad-RL vs. Sedentary:Rad-RL	***	0.001	VWR:Rad-RL vs. Sedentary:Rad-RL	ns	0.0755	VWR:Rad-RL vs. Sedentary:Rad-RL	***	0.0007	VWR:Rad-RL vs. Sedentary:Rad-RL	ns	0.1144	VWR:Rad-RL vs. Sedentary:Rad-RL	ns	0.0592
	Sedentary:0Gy Ctl vs. Sedentary:Rad-CL	ns	>0.9999	Sedentary:0Gy Ctl vs. Sedentary:Rad-CL	ns	0.8908	Sedentary:0Gy Ctl vs. Sedentary:Rad-CL	ns	>0.9999	Sedentary:0Gy Ctl vs. Sedentary:Rad-CL	ns	0.8798	Sedentary:0Gy Ctl vs. Sedentary:Rad-CL	ns	0.9957	Sedentary:0Gy Ctl vs. Sedentary:Rad-CL	ns	0.9641
	Sedentary:0Gy Ctl vs. Sedentary:Rad-RL	ns	0.0697	Sedentary:0Gy Ctl vs. Sedentary:Rad-RL	*	0.0279	Sedentary:0Gy Ctl vs. Sedentary:Rad-RL	*	0.0243	Sedentary:0Gy Ctl vs. Sedentary:Rad-RL	ns	0.066	Sedentary:0Gy Ctl vs. Sedentary:Rad-RL	*	0.0174	Sedentary:0Gy Ctl vs. Sedentary:Rad-RL	ns	0.1277
	Sedentary:Rad-CL vs. Sedentary:Rad-RL	*	0.0126	Sedentary:Rad-CL vs. Sedentary:Rad-RL	ns	0.0903	Sedentary:Rad-CL vs. Sedentary:Rad-RL	**	0.0043	Sedentary:Rad-CL vs. Sedentary:Rad-RL	ns	0.2368	Sedentary:Rad-CL vs. Sedentary:Rad-RL	*	0.0175	Sedentary:Rad-CL vs. Sedentary:Rad-RL	ns	0.3154
